# Supplementary material for: Changes to the Human Serum Proteome in Response to High Intensity Interval Exercise: A Sequential Top-Down Proteomic Analysis
Source: Front Physiol. 2019 Apr 2;10:362. doi: 10.3389/fphys.2019.00362 (PMC6454028; doi:10.3389/fphys.2019.00362)
Supplement: Supplementary file 1 [file Table_1.XLSX]

## Sheet: Spot Number -
Supplementary Data File 1
Additional protein hits in each spot. Each subsequent table represents the corresponding spot on table 1.

## Sheet: 1
Spot #1
Accession	Description	Coverage [%]	Contaminant	# Peptides	# PSMs	# Unique Peptides	# Protein Groups	# AAs	MW [kDa]	calc. pI	Score Sequest HT: Sequest HT	# Peptides (by Search Engine): Sequest HT	Pfam IDs	Entrez Gene ID	Ensembl Gene ID	Chromosome	Gene Symbol
P00761	Trypsin OS=Sus scrofa PE=1 SV=1	8	TRUE	2	38	2	1	231	24.4	7.18	62.61	2	Pf00089
P01011	Alpha-1-antichymotrypsin OS=Homo sapiens GN=SERPINA3 PE=1 SV=2	13	FALSE	5	11	5	1	423	47.6	5.52	15.87	5	Pf00079	12	ENSG00000196136.17	14	SERPINA3
P04264	Keratin, type II cytoskeletal 1 OS=Homo sapiens GN=KRT1 PE=1 SV=6	3	TRUE	2	7	2	1	644	66	8.12	8.96	2	Pf00038, Pf01576, Pf05103, Pf05957, Pf12128, Pf13166, Pf13514	3848	ENSG00000167768.4	12	KRT1

## Sheet: 2
Spot #2
Accession	Description	Coverage [%]	Contaminant	# Peptides	# PSMs	# Unique Peptides	# Protein Groups	# AAs	MW [kDa]	calc. pI	Score Sequest HT: Sequest HT	# Peptides (by Search Engine): Sequest HT	Pfam IDs	Entrez Gene ID	Ensembl Gene ID	Gene Symbol	Chromosome
C9JV77	Alpha-2-HS-glycoprotein OS=Homo sapiens GN=AHSG PE=1 SV=1	21	FALSE	9	240	9	1	368	39.4	5.72	536.75	9	Pf00031	197	ENSG00000145192.12	AHSG	3
A0A024R6I7	Alpha-1-antitrypsin OS=Homo sapiens GN=SERPINA1 PE=1 SV=1	22	FALSE	11	45	11	1	418	46.7	5.59	67.49	11	Pf00079	5265	ENSG00000277377.4	SERPINA1	14; CHR_HSCHR14_7_CTG1
P04264	Keratin, type II cytoskeletal 1 OS=Homo sapiens GN=KRT1 PE=1 SV=6	15	TRUE	10	21	9	1	644	66	8.12	30.93	10	Pf00038, Pf01576, Pf05103, Pf05957, Pf12128, Pf13166, Pf13514	3848	ENSG00000167768.4	KRT1	12
P00761	Trypsin OS=Sus scrofa PE=1 SV=1	8	TRUE	2	15	2	1	231	24.4	7.18	24.06	2	Pf00089
P01011	Alpha-1-antichymotrypsin OS=Homo sapiens GN=SERPINA3 PE=1 SV=2	19	FALSE	8	16	8	1	423	47.6	5.52	22.17	8	Pf00079	12	ENSG00000196136.17	SERPINA3	14
P13645	Keratin, type I cytoskeletal 10 OS=Homo sapiens GN=KRT10 PE=1 SV=6	16	TRUE	8	10	8	1	584	58.8	5.21	13.26	8	Pf00038, Pf04111	3858	ENSG00000186395.7	KRT10	17
P01042	Kininogen-1 OS=Homo sapiens GN=KNG1 PE=1 SV=2	7	FALSE	4	5	4	1	644	71.9	6.81	8.76	4	Pf00031	3827	ENSG00000113889.11	KNG1	3
P35908	Keratin, type II cytoskeletal 2 epidermal OS=Homo sapiens GN=KRT2 PE=1 SV=2	11	TRUE	6	6	5	1	639	65.4	8	8.22	6	Pf00038, Pf08614, Pf12128, Pf13166	3849	ENSG00000172867.3	KRT2	12
P35527	Keratin, type I cytoskeletal 9 OS=Homo sapiens GN=KRT9 PE=1 SV=3	6	TRUE	3	5	3	1	623	62	5.24	6.2	3	Pf00038, Pf13166	3857	ENSG00000171403.9	KRT9	17
P02768	Serum albumin OS=Homo sapiens GN=ALB PE=1 SV=2	3	TRUE	2	3	2	1	609	69.3	6.28	3.79	2	Pf00273	213	ENSG00000163631.16	ALB	4
P08185	Corticosteroid-binding globulin OS=Homo sapiens GN=SERPINA6 PE=1 SV=1	4	FALSE	2	4	2	1	405	45.1	6.04	2.3	2	Pf00079	866	ENSG00000170099.5; ENSG00000277405.2	SERPINA6	14; CHR_HSCHR14_7_CTG1

## Sheet: 3
Spot #3
Accession	Description	Coverage [%]	Contaminant	# Peptides	# PSMs	# Unique Peptides	# Protein Groups	# AAs	MW [kDa]	calc. pI	Score Sequest HT: Sequest HT	# Peptides (by Search Engine): Sequest HT	Pfam IDs	Entrez Gene ID	Ensembl Gene ID	Gene Symbol	Chromosome
P02765	Alpha-2-HS-glycoprotein OS=Homo sapiens GN=AHSG PE=1 SV=1	31	FALSE	11	347	11	1	367	39.3	5.72	792.89	11	Pf00031	197		AHSG	3
P04264	Keratin, type II cytoskeletal 1 OS=Homo sapiens GN=KRT1 PE=1 SV=6	24	TRUE	17	66	15	1	644	66	8.12	120.72	17	Pf00038, Pf01576, Pf05103, Pf05957, Pf12128, Pf13166, Pf13514	3848	ENSG00000167768.4	KRT1	12
A0A024R6I7	Alpha-1-antitrypsin OS=Homo sapiens GN=SERPINA1 PE=1 SV=1	25	FALSE	13	77	13	1	418	46.7	5.59	117.37	13	Pf00079	5265	ENSG00000277377.4	SERPINA1	14; CHR_HSCHR14_7_CTG1
P13645	Keratin, type I cytoskeletal 10 OS=Homo sapiens GN=KRT10 PE=1 SV=6	28	TRUE	17	55	13	1	584	58.8	5.21	76.42	17	Pf00038, Pf04111	3858	ENSG00000186395.7	KRT10	17
P35908	Keratin, type II cytoskeletal 2 epidermal OS=Homo sapiens GN=KRT2 PE=1 SV=2	20	TRUE	12	27	10	1	639	65.4	8	44.55	12	Pf00038, Pf08614, Pf12128, Pf13166	3849	ENSG00000172867.3	KRT2	12
P35527	Keratin, type I cytoskeletal 9 OS=Homo sapiens GN=KRT9 PE=1 SV=3	21	TRUE	13	31	12	1	623	62	5.24	43	13	Pf00038, Pf13166	3857	ENSG00000171403.9	KRT9	17
P00761	Trypsin OS=Sus scrofa PE=1 SV=1	8	TRUE	2	15	2	1	231	24.4	7.18	28.04	2	Pf00089
P02533	Keratin, type I cytoskeletal 14 OS=Homo sapiens GN=KRT14 PE=1 SV=4	11	TRUE	6	14	2	1	472	51.5	5.16	20.53	6	Pf00038, Pf13514	3861	ENSG00000186847.5	KRT14	17
P13647	Keratin, type II cytoskeletal 5 OS=Homo sapiens GN=KRT5 PE=1 SV=3	10	TRUE	6	11	4	1	590	62.3	7.74	16.26	6	Pf00038, Pf01576, Pf02994, Pf03961, Pf04111, Pf05957, Pf12128	3852	ENSG00000186081.11	KRT5	12
P08185	Corticosteroid-binding globulin OS=Homo sapiens GN=SERPINA6 PE=1 SV=1	6	FALSE	3	4	3	1	405	45.1	6.04	5.94	3	Pf00079	866	ENSG00000170099.5; ENSG00000277405.2	SERPINA6	14; CHR_HSCHR14_7_CTG1
P01042	Kininogen-1 OS=Homo sapiens GN=KNG1 PE=1 SV=2	4	FALSE	2	4	2	1	644	71.9	6.81	1.86	2	Pf00031	3827	ENSG00000113889.11	KNG1	3

## Sheet: 4
		Spot #4
Accession	Description	Coverage [%]	Contaminant	# Peptides	# PSMs	# Unique Peptides	# Protein Groups	# AAs	MW [kDa]	calc. pI	Score Sequest HT: Sequest HT	# Peptides (by Search Engine): Sequest HT	Pfam IDs	Entrez Gene ID	Ensembl Gene ID	Gene Symbol	Chromosome
P01009	Alpha-1-antitrypsin OS=Homo sapiens GN=SERPINA1 PE=1 SV=3	65	FALSE	37	1265	1	1	418	46.7	5.59	3013.81	37	Pf00079	5265	ENSG00000197249.13	SERPINA1	14
A0A024R6I7	Alpha-1-antitrypsin OS=Homo sapiens GN=SERPINA1 PE=1 SV=1	65	FALSE	37	1264	1	1	418	46.7	5.59	3010.13	37	Pf00079	5265	ENSG00000277377.4	SERPINA1	14; CHR_HSCHR14_7_CTG1
P13645	Keratin, type I cytoskeletal 10 OS=Homo sapiens GN=KRT10 PE=1 SV=6	45	TRUE	27	160	21	1	584	58.8	5.21	232.13	27	Pf00038, Pf04111	3858	ENSG00000186395.7	KRT10	17
P04264	Keratin, type II cytoskeletal 1 OS=Homo sapiens GN=KRT1 PE=1 SV=6	37	TRUE	22	121	20	1	644	66	8.12	179.63	22	Pf00038, Pf01576, Pf05103, Pf05957, Pf12128, Pf13166, Pf13514	3848	ENSG00000167768.4	KRT1	12
P35908	Keratin, type II cytoskeletal 2 epidermal OS=Homo sapiens GN=KRT2 PE=1 SV=2	38	TRUE	22	86	16	1	639	65.4	8	147.79	22	Pf00038, Pf08614, Pf12128, Pf13166	3849	ENSG00000172867.3	KRT2	12
P48668	Keratin, type II cytoskeletal 6C OS=Homo sapiens GN=KRT6C PE=1 SV=3	24	TRUE	13	64	5	1	564	60	8	107.27	13	Pf00038, Pf01576, Pf04111, Pf13166	286887; 3853	ENSG00000170465.9	KRT6C; KRT6A	12
P02533	Keratin, type I cytoskeletal 14 OS=Homo sapiens GN=KRT14 PE=1 SV=4	20	TRUE	13	56	1	1	472	51.5	5.16	98.66	13	Pf00038, Pf13514	3861	ENSG00000186847.5	KRT14	17
P08779	Keratin, type I cytoskeletal 16 OS=Homo sapiens GN=KRT16 PE=1 SV=4	14	TRUE	9	50	1	1	473	51.2	5.05	92.95	9	Pf00038, Pf07888, Pf13514	3868	ENSG00000186832.8	KRT16	17
P13647	Keratin, type II cytoskeletal 5 OS=Homo sapiens GN=KRT5 PE=1 SV=3	27	TRUE	15	50	8	1	590	62.3	7.74	80.67	15	Pf00038, Pf01576, Pf02994, Pf03961, Pf04111, Pf05957, Pf12128	3852	ENSG00000186081.11	KRT5	12
Q5XKE5	Keratin, type II cytoskeletal 79 OS=Homo sapiens GN=KRT79 PE=1 SV=2	10	TRUE	6	31	1	1	535	57.8	7.2	63.49	6	Pf00038, Pf09726, Pf12128, Pf13166	338785	ENSG00000185640.5	KRT79	12
Q04695	Keratin, type I cytoskeletal 17 OS=Homo sapiens GN=KRT17 PE=1 SV=2	45	TRUE	20	48	11	1	432	48.1	5.02	63.45	20	Pf00038, Pf07888	3872	ENSG00000128422.15	KRT17	17
P01008	Antithrombin-III OS=Homo sapiens GN=SERPINC1 PE=1 SV=1	27	TRUE	9	49	9	1	464	52.6	6.71	55.45	9	Pf00079	462	ENSG00000117601.13	SERPINC1	1
P00761	Trypsin OS=Sus scrofa PE=1 SV=1	8	TRUE	2	26	2	1	231	24.4	7.18	45.73	2	Pf00089
P01042	Kininogen-1 OS=Homo sapiens GN=KNG1 PE=1 SV=2	12	FALSE	9	26	9	1	644	71.9	6.81	39.28	9	Pf00031	3827	ENSG00000113889.11	KNG1	3
P35527	Keratin, type I cytoskeletal 9 OS=Homo sapiens GN=KRT9 PE=1 SV=3	22	TRUE	11	34	10	1	623	62	5.24	32.33	11	Pf00038, Pf13166	3857	ENSG00000171403.9	KRT9	17
C9JV77	Alpha-2-HS-glycoprotein OS=Homo sapiens GN=AHSG PE=1 SV=1	10	FALSE	4	22	4	1	368	39.4	5.72	31.24	4	Pf00031	197	ENSG00000145192.12	AHSG	3
Q7Z794	Keratin, type II cytoskeletal 1b OS=Homo sapiens GN=KRT77 PE=2 SV=3	7	TRUE	5	15	2	1	578	61.9	5.99	25.34	5	Pf00038, Pf03962, Pf13166, Pf14817	374454	ENSG00000189182.9	KRT77	12
P05543	Thyroxine-binding globulin OS=Homo sapiens GN=SERPINA7 PE=1 SV=2	13	FALSE	4	17	4	1	415	46.3	6.3	25.3	4	Pf00079	6906	ENSG00000123561.14	SERPINA7	X
P19001	Keratin, type I cytoskeletal 19 OS=Mus musculus GN=Krt19 PE=1 SV=1	12	TRUE	6	16	1	1	403	44.5	5.39	25.24	6	Pf00038	16669	ENSMUSG00000020911.14	Krt19	11
P01019	Angiotensinogen OS=Homo sapiens GN=AGT PE=1 SV=1	9	FALSE	5	8	5	1	485	53.1	6.32	8.77	5	Pf00079	183	ENSG00000135744.7	AGT	1
P02769	Serum albumin OS=Bos taurus GN=ALB PE=1 SV=4	7	TRUE	4	5	3	1	607	69.2	6.18	6.93	4	Pf00273	280717		ALB	6
P08185	Corticosteroid-binding globulin OS=Homo sapiens GN=SERPINA6 PE=1 SV=1	4	FALSE	2	4	2	1	405	45.1	6.04	6.75	2	Pf00079	866	ENSG00000170099.5; ENSG00000277405.2	SERPINA6	14; CHR_HSCHR14_7_CTG1
P81605	Dermcidin OS=Homo sapiens GN=DCD PE=1 SV=2	13	FALSE	2	2	2	1	110	11.3	6.54	5.08	2	Pf15291	117159	ENSG00000161634.11	DCD	12
P01011	Alpha-1-antichymotrypsin OS=Homo sapiens GN=SERPINA3 PE=1 SV=2	4	FALSE	2	3	2	1	423	47.6	5.52	4.58	2	Pf00079	12	ENSG00000196136.17	SERPINA3	14
P01876	Immunoglobulin heavy constant alpha 1 OS=Homo sapiens GN=IGHA1 PE=1 SV=2	7	FALSE	2	2	2	1	353	37.6	6.51	3.8	2	Pf07654, Pf08205	3493	ENSG00000211895.4; ENSG00000282633.1	IGHA1	14; CHR_HSCHR14_3_CTG1
Q02413	Desmoglein-1 OS=Homo sapiens GN=DSG1 PE=1 SV=2	3	FALSE	2	3	2	1	1049	113.7	5.03	1.97	2	Pf00028, Pf01049	1828	ENSG00000134760.5	DSG1	18
P02768	Serum albumin OS=Homo sapiens GN=ALB PE=1 SV=2	4	TRUE	3	3	2	1	609	69.3	6.28	1.66	3	Pf00273	213	ENSG00000163631.16	ALB	4

## Sheet: 5
Spot #5
Accession	Description	Coverage [%]	Contaminant	# Peptides	# PSMs	# Unique Peptides	# Protein Groups	# AAs	MW [kDa]	calc. pI	Score Sequest HT: Sequest HT	# Peptides (by Search Engine): Sequest HT	Pfam IDs	Entrez Gene ID	Ensembl Gene ID	Chromosome	Gene Symbol
A0A024R6I7	Alpha-1-antitrypsin OS=Homo sapiens GN=SERPINA1 PE=1 SV=1	56	FALSE	27	524	27	1	418	46.7	5.59	805	27	Pf00079	5265	ENSG00000277377.4	14; CHR_HSCHR14_7_CTG1	SERPINA1
P04264	Keratin, type II cytoskeletal 1 OS=Homo sapiens GN=KRT1 PE=1 SV=6	7	TRUE	4	6	3	1	644	66	8.12	4.14	4	Pf00038, Pf01576, Pf05103, Pf05957, Pf12128, Pf13166, Pf13514	3848	ENSG00000167768.4	12	KRT1
P13645	Keratin, type I cytoskeletal 10 OS=Homo sapiens GN=KRT10 PE=1 SV=6	7	TRUE	3	3	3	1	584	58.8	5.21	0	3	Pf00038, Pf04111	3858	ENSG00000186395.7	17	KRT10
P04259	Keratin, type II cytoskeletal 6B OS=Homo sapiens GN=KRT6B PE=1 SV=5	4	TRUE	2	2	1	1	564	60	8	0	2	Pf00038, Pf01576, Pf04111, Pf13166	3854	ENSG00000185479.5	12	KRT6B

## Sheet: 6
Spot #6
Accession	Description	Coverage [%]	Contaminant	# Peptides	# PSMs	# Unique Peptides	# Protein Groups	# AAs	MW [kDa]	calc. pI	Score Sequest HT: Sequest HT	# Peptides (by Search Engine): Sequest HT	Pfam IDs	Entrez Gene ID	Ensembl Gene ID	Chromosome	Gene Symbol
A0A024R6I7	Alpha-1-antitrypsin OS=Homo sapiens GN=SERPINA1 PE=1 SV=1	61	FALSE	33	940	33	1	418	46.7	5.59	1675.91	33	Pf00079	5265	ENSG00000277377.4	14; CHR_HSCHR14_7_CTG1	SERPINA1
P00761	Trypsin OS=Sus scrofa PE=1 SV=1	8	TRUE	2	36	2	1	231	24.4	7.18	51.59	2	Pf00089
D6RF35	Vitamin D-binding protein OS=Homo sapiens GN=GC PE=1 SV=1	15	FALSE	6	22	6	1	476	53	5.52	21.55	6	Pf00273, Pf09164		ENSG00000145321.12	4
P04264	Keratin, type II cytoskeletal 1 OS=Homo sapiens GN=KRT1 PE=1 SV=6	15	TRUE	9	13	8	1	644	66	8.12	12.89	9	Pf00038, Pf01576, Pf05103, Pf05957, Pf12128, Pf13166, Pf13514	3848	ENSG00000167768.4	12	KRT1
P01019	Angiotensinogen OS=Homo sapiens GN=AGT PE=1 SV=1	9	FALSE	4	8	4	1	485	53.1	6.32	9.38	4	Pf00079	183	ENSG00000135744.7	1	AGT
P13645	Keratin, type I cytoskeletal 10 OS=Homo sapiens GN=KRT10 PE=1 SV=6	7	TRUE	4	7	3	1	584	58.8	5.21	3.61	4	Pf00038, Pf04111	3858	ENSG00000186395.7	17	KRT10
P08779	Keratin, type I cytoskeletal 16 OS=Homo sapiens GN=KRT16 PE=1 SV=4	3	TRUE	2	3	1	1	473	51.2	5.05	1.61	2	Pf00038, Pf07888, Pf13514	3868	ENSG00000186832.8	17	KRT16
P35527	Keratin, type I cytoskeletal 9 OS=Homo sapiens GN=KRT9 PE=1 SV=3	4	TRUE	2	3	2	1	623	62	5.24	1.6	2	Pf00038, Pf13166	3857	ENSG00000171403.9	17	KRT9
P04259	Keratin, type II cytoskeletal 6B OS=Homo sapiens GN=KRT6B PE=1 SV=5	3	TRUE	2	3	1	1	564	60	8	0	2	Pf00038, Pf01576, Pf04111, Pf13166	3854	ENSG00000185479.5	12	KRT6B

## Sheet: 7
Spot #7
Accession	Description	Coverage [%]	Contaminant	# Peptides	# PSMs	# Unique Peptides	# Protein Groups	# AAs	MW [kDa]	calc. pI	Score Sequest HT: Sequest HT	# Peptides (by Search Engine): Sequest HT	Pfam IDs	Entrez Gene ID	Ensembl Gene ID	Gene Symbol	Chromosome
D6RF35	Vitamin D-binding protein OS=Homo sapiens GN=GC PE=1 SV=1	46	FALSE	27	800	3	1	476	53	5.52	1649.81	27	Pf00273, Pf09164		ENSG00000145321.12		4
P02774	Vitamin D-binding protein OS=Homo sapiens GN=GC PE=1 SV=1	46	FALSE	28	650	4	1	474	52.9	5.54	1193.7	28	Pf15024	2638		GC	4
A0A024R6I7	Alpha-1-antitrypsin OS=Homo sapiens GN=SERPINA1 PE=1 SV=1	48	FALSE	19	152	19	1	418	46.7	5.59	150.73	19	Pf00079	5265	ENSG00000277377.4	SERPINA1	14; CHR_HSCHR14_7_CTG1
P04264	Keratin, type II cytoskeletal 1 OS=Homo sapiens GN=KRT1 PE=1 SV=6	20	TRUE	15	62	13	1	644	66	8.12	107.48	15	Pf00038, Pf01576, Pf05103, Pf05957, Pf12128, Pf13166, Pf13514	3848	ENSG00000167768.4	KRT1	12
P13645	Keratin, type I cytoskeletal 10 OS=Homo sapiens GN=KRT10 PE=1 SV=6	26	TRUE	14	45	14	1	584	58.8	5.21	58.98	14	Pf00038, Pf04111	3858	ENSG00000186395.7	KRT10	17
P00761	Trypsin OS=Sus scrofa PE=1 SV=1	8	TRUE	2	26	2	1	231	24.4	7.18	41.33	2	Pf00089
P35527	Keratin, type I cytoskeletal 9 OS=Homo sapiens GN=KRT9 PE=1 SV=3	17	TRUE	9	34	9	1	623	62	5.24	35.84	9	Pf00038, Pf13166	3857	ENSG00000171403.9	KRT9	17
P35908	Keratin, type II cytoskeletal 2 epidermal OS=Homo sapiens GN=KRT2 PE=1 SV=2	18	TRUE	11	26	8	1	639	65.4	8	31.18	11	Pf00038, Pf08614, Pf12128, Pf13166	3849	ENSG00000172867.3	KRT2	12
P13647	Keratin, type II cytoskeletal 5 OS=Homo sapiens GN=KRT5 PE=1 SV=3	7	TRUE	4	7	1	1	590	62.3	7.74	9.92	4	Pf00038, Pf01576, Pf02994, Pf03961, Pf04111, Pf05957, Pf12128	3852	ENSG00000186081.11	KRT5	12
Q9UGM5	Fetuin-B OS=Homo sapiens GN=FETUB PE=1 SV=2	6	FALSE	3	5	3	1	382	42	6.83	5.44	3	Pf00031	26998	ENSG00000090512.11	FETUB	3

## Sheet: 8
Spot #8
Accession	Description	Coverage [%]	Contaminant	# Peptides	# PSMs	# Unique Peptides	# Protein Groups	# AAs	MW [kDa]	calc. pI	Score Sequest HT: Sequest HT	# Peptides (by Search Engine): Sequest HT	Pfam IDs	Entrez Gene ID	Ensembl Gene ID	Gene Symbol	Chromosome
P01876	Immunoglobulin heavy constant alpha 1 OS=Homo sapiens GN=IGHA1 PE=1 SV=2	44	FALSE	15	184	5	1	353	37.6	6.51	390.89	15	Pf07654, Pf08205	3493	ENSG00000211895.4; ENSG00000282633.1	IGHA1	14; CHR_HSCHR14_3_CTG1
A0A0G2JMB2	Immunoglobulin heavy constant alpha 2 (Fragment) OS=Homo sapiens GN=IGHA2 PE=1 SV=1	31	FALSE	11	87	1	1	340	36.5	6.1	183.97	11	Pf07654, Pf08205		ENSG00000276173.2		CHR_HSCHR14_3_CTG1
P00761	Trypsin OS=Sus scrofa PE=1 SV=1	8	TRUE	2	13	2	1	231	24.4	7.18	23.07	2	Pf00089
P04264	Keratin, type II cytoskeletal 1 OS=Homo sapiens GN=KRT1 PE=1 SV=6	17	TRUE	10	14	9	1	644	66	8.12	20.69	10	Pf00038, Pf01576, Pf05103, Pf05957, Pf12128, Pf13166, Pf13514	3848	ENSG00000167768.4	KRT1	12
A0A0B4J2B5	Immunoglobulin heavy variable 3/OR16-9 (non-functional) (Fragment) OS=Homo sapiens GN=IGHV3OR16-9 PE=1 SV=1	31	FALSE	2	4	2	1	98	10.7	8.46	9.9	2		28307	ENSG00000270472.2	IGHV3OR16-9	16
P01008	Antithrombin-III OS=Homo sapiens GN=SERPINC1 PE=1 SV=1	8	TRUE	3	7	3	1	464	52.6	6.71	9.49	3	Pf00079	462	ENSG00000117601.13	SERPINC1	1
P02768	Serum albumin OS=Homo sapiens GN=ALB PE=1 SV=2	6	TRUE	4	8	4	1	609	69.3	6.28	7.5	4	Pf00273	213	ENSG00000163631.16	ALB	4
P13645	Keratin, type I cytoskeletal 10 OS=Homo sapiens GN=KRT10 PE=1 SV=6	13	TRUE	7	10	7	1	584	58.8	5.21	3.53	7	Pf00038, Pf04111	3858	ENSG00000186395.7	KRT10	17
P35908	Keratin, type II cytoskeletal 2 epidermal OS=Homo sapiens GN=KRT2 PE=1 SV=2	5	TRUE	3	4	1	1	639	65.4	8	1.7	3	Pf00038, Pf08614, Pf12128, Pf13166	3849	ENSG00000172867.3	KRT2	12
P13647	Keratin, type II cytoskeletal 5 OS=Homo sapiens GN=KRT5 PE=1 SV=3	5	TRUE	3	3	2	1	590	62.3	7.74	1.7	3	Pf00038, Pf01576, Pf02994, Pf03961, Pf04111, Pf05957, Pf12128	3852	ENSG00000186081.11	KRT5	12

## Sheet: 9
Spot #9
Accession	Description	Coverage [%]	Contaminant	# Peptides	# PSMs	# Unique Peptides	# Protein Groups	# AAs	MW [kDa]	calc. pI	Score Sequest HT: Sequest HT	# Peptides (by Search Engine): Sequest HT	Pfam IDs	Entrez Gene ID	Ensembl Gene ID	Gene Symbol	Chromosome
P02787	Serotransferrin OS=Homo sapiens GN=TF PE=1 SV=3	78	TRUE	89	1087	89	1	698	77	7.12	1868.26	89	Pf00405, Pf12974	7018	ENSG00000091513.14	TF	3
A0A1B0GUU9	Immunoglobulin heavy constant mu (Fragment) OS=Homo sapiens GN=IGHM PE=1 SV=1	35	FALSE	17	63	17	1	474	51.9	6.15	101.65	17	Pf00047, Pf07654, Pf08205		ENSG00000211899.9		14
P04196	Histidine-rich glycoprotein OS=Homo sapiens GN=HRG PE=1 SV=1	18	FALSE	8	21	8	1	525	59.5	7.5	30.47	8		3273	ENSG00000113905.4	HRG	3
P00761	Trypsin OS=Sus scrofa PE=1 SV=1	8	TRUE	2	15	2	1	231	24.4	7.18	21.72	2	Pf00089
P04264	Keratin, type II cytoskeletal 1 OS=Homo sapiens GN=KRT1 PE=1 SV=6	18	TRUE	10	17	9	1	644	66	8.12	19.65	10	Pf00038, Pf01576, Pf05103, Pf05957, Pf12128, Pf13166, Pf13514	3848	ENSG00000167768.4	KRT1	12
P02768	Serum albumin OS=Homo sapiens GN=ALB PE=1 SV=2	11	TRUE	6	7	6	1	609	69.3	6.28	10.66	6	Pf00273	213	ENSG00000163631.16	ALB	4
P01024	Complement C3 OS=Homo sapiens GN=C3 PE=1 SV=2	4	FALSE	5	8	5	1	1663	187	6.4	9.54	5	Pf00207, Pf01759, Pf01821, Pf01835, Pf07677, Pf07678, Pf07703, Pf10569, Pf11974	718	ENSG00000125730.16	C3	19
P13645	Keratin, type I cytoskeletal 10 OS=Homo sapiens GN=KRT10 PE=1 SV=6	5	TRUE	3	4	3	1	584	58.8	5.21	7.99	3	Pf00038, Pf04111	3858	ENSG00000186395.7	KRT10	17
P35527	Keratin, type I cytoskeletal 9 OS=Homo sapiens GN=KRT9 PE=1 SV=3	8	TRUE	4	7	4	1	623	62	5.24	7	4	Pf00038, Pf13166	3857	ENSG00000171403.9	KRT9	17
A0A0A0MS08	Immunoglobulin heavy constant gamma 1 (Fragment) OS=Homo sapiens GN=IGHG1 PE=1 SV=1	6	FALSE	3	5	1	1	399	43.9	6.96	1.99	3	Pf07654, Pf08205		ENSG00000277633.5; ENSG00000211896.7		CHR_HSCHR14_3_CTG1; 14
P01859	Immunoglobulin heavy constant gamma 2 OS=Homo sapiens GN=IGHG2 PE=1 SV=2	8	FALSE	3	4	1	1	326	35.9	7.59	1.99	3	Pf07654, Pf08205	3501	ENSG00000211893.3; ENSG00000274497.2	IGHG2	14; CHR_HSCHR14_3_CTG1
P35908	Keratin, type II cytoskeletal 2 epidermal OS=Homo sapiens GN=KRT2 PE=1 SV=2	7	TRUE	4	4	3	1	639	65.4	8	1.78	4	Pf00038, Pf08614, Pf12128, Pf13166	3849	ENSG00000172867.3	KRT2	12

[truncated: 11 more sheets: 10, 11, 12, 13, 14, 15, 16, 17, 18, 19, 20]
